# Supplementary material for: Trends in the Mortality, Deaths, and Aetiologies of Lower Respiratory Infections Among 204 Countries from 1991 to 2021: An Updated Systematic Study
Source: Viruses. 2025 Jun 25;17(7):892. doi: 10.3390/v17070892 (PMC12299902; doi:10.3390/v17070892)
Supplement: Supplementary file 1 [file viruses-17-00892-s001.zip]

Archive with 6 entries (6 files):
- Table S1 SDI quintiles for countries estimated in GBD 2021..xlsx
- Table S2 Age standardized rate .xlsx
- table S3 1991-2021 LRI deaths change .xlsx
- Table S4 The estimated annual percentage changes among 204 countries and territories.xlsx
- Table S5 The number of LRI deaths among different age groups.xlsx
- Table S6 The number of LRI deaths for each aetiology.xlsx
