# Supplementary material for: Trends in the Mortality, Deaths, and Aetiologies of Lower Respiratory Infections Among 204 Countries from 1991 to 2021: An Updated Systematic Study
Source: Viruses. 2025 Jun 25;17(7):892. doi: 10.3390/v17070892 (PMC12299902; doi:10.3390/v17070892)
Supplement: Supplementary file 1 [file viruses-17-00892-s001.zip › Table S1 SDI quintiles for countries estimated in GBD 2021..xlsx]

## Sheet: Sheet1
SDI quintile	Locations included based on SDI values in 2021 from GBD 2021 results
Low SDI	Afghanistan, Benin, Burkina Faso, Burundi, Central African Republic, Chad, Côte d'Ivoire, Democratic Republic of the Congo, Eritrea, Ethiopia, Gambia, Guinea, Guinea-Bissau, Haiti, Liberia, Madagascar, Malawi, Mali, Mozambique, Nepal, Niger, Pakistan, Papua New Guinea, Rwanda, Senegal, Sierra Leone, Solomon Islands, Somalia, South Sudan, Togo, Uganda, United Republic of Tanzania, Yemen
Low-middle SDI	Angola, Bangladesh, Belize, Bhutan, Bolivia (Plurinational State of), Cabo Verde, Cambodia, Cameroon, Comoros, Congo, Democratic People's Republic of Korea, Djibouti, Dominican Republic, El Salvador, Eswatini, Ghana, Guatemala, Honduras, India, Kenya, Kiribati, Kyrgyzstan, Lao People's Democratic Republic, Lesotho, Maldives, Marshall Islands, Mauritania, Micronesia (Federated States of), Mongolia…
Middle SDI	Albania, Algeria, Armenia, Azerbaijan, Botswana, Brazil, China, Colombia, Costa Rica, Cuba, Ecuador, Egypt, Equatorial Guinea, Fiji, Gabon, Grenada, Guyana, Indonesia, Iran (Islamic Republic of), Iraq, Jamaica, Mexico, Namibia, Nauru, Panama, Paraguay, Peru, Philippines, Saint Lucia, Saint Vincent and the Grenadines, Samoa, South Africa, Suriname, Syrian Arab Republic, Thailand, Tokelau, Tonga, T…
High-middle SDI	American Samoa, Antigua and Barbuda, Argentina, Bahamas, Bahrain, Barbados, Belarus, Bosnia and Herzegovina, Bulgaria, Chile, Cook Islands, Croatia, Dominica, Georgia, Greece, Greenland, Hungary, Israel, Italy, Jordan, Kazakhstan, Lebanon, Libya, Malaysia, Malta, Mauritius, Montenegro, Niue, North Macedonia, Northern Mariana Islands, Oman, Palau, Poland, Portugal, Republic of Moldova, Romania, Ru…
High SDI	Andorra, Australia, Austria, Belgium, Bermuda, Brunei Darussalam, Canada, Cyprus, Czechia, Denmark, Estonia, Finland, France, Germany, Guam, Iceland, Ireland, Japan, Kuwait, Latvia, Lithuania, Luxembourg, Monaco, Netherlands, New Zealand, Norway, Puerto Rico, Qatar, Republic of Korea, San Marino, Singapore, Slovakia, Slovenia, Sweden, Switzerland, Taiwan (Province of China), United Arab Emirates,…
