# Supplementary material for: Trends in the Mortality, Deaths, and Aetiologies of Lower Respiratory Infections Among 204 Countries from 1991 to 2021: An Updated Systematic Study
Source: Viruses. 2025 Jun 25;17(7):892. doi: 10.3390/v17070892 (PMC12299902; doi:10.3390/v17070892)
Supplement: Supplementary file 1 [file viruses-17-00892-s001.zip › Table S2 Age standardized rate .xlsx]

## Sheet: Sheet1
location	metric	year	Age-standardized rate
Central African Republic	Age-standardized rate	2021	152.528
State of Eritrea	Age-standardized rate	2021	136.749
Chad	Age-standardized rate	2021	132.705
Zimbabwe	Age-standardized rate	2021	129.293
Somalia	Age-standardized rate	2021	125.239
Guinea-Bissau	Age-standardized rate	2021	123.764
Solomon Islands	Age-standardized rate	2021	121.834
Guinea	Age-standardized rate	2021	120.189
Lesotho	Age-standardized rate	2021	118.5
South Sudan	Age-standardized rate	2021	116.72
the Gambia	Age-standardized rate	2021	114.571
Democratic Republic of the Congo	Age-standardized rate	2021	112.168
Togolese Republic	Age-standardized rate	2021	108.052
Burkina Faso	Age-standardized rate	2021	105.904
the Niger	Age-standardized rate	2021	101.327
Sao Tome and Principe	Age-standardized rate	2021	99.356
Sierra Leone	Age-standardized rate	2021	97.2088
Cambodia	Age-standardized rate	2021	93.0942
Burundi	Age-standardized rate	2021	92.5684
Madagascar	Age-standardized rate	2021	90.6465
Cote d'Ivoire	Age-standardized rate	2021	90.1479
Malawi	Age-standardized rate	2021	89.5802
Angola	Age-standardized rate	2021	88.5238
Eswatini	Age-standardized rate	2021	88.2143
Cameroon	Age-standardized rate	2021	87.9106
Mozambique	Age-standardized rate	2021	86.6761
Congo	Age-standardized rate	2021	86.1869
Kenya	Age-standardized rate	2021	85.207
Benin	Age-standardized rate	2021	85.0674
Namibia	Age-standardized rate	2021	82.7971
Zambia	Age-standardized rate	2021	79.7401
Ghana	Age-standardized rate	2021	79.6571
Union of the Comoros	Age-standardized rate	2021	79.5091
Equatorial Guinea	Age-standardized rate	2021	78.8876
Djibouti	Age-standardized rate	2021	78.4546
the Philippines	Age-standardized rate	2021	77.7603
Nigeria	Age-standardized rate	2021	77.4551
Gabon	Age-standardized rate	2021	76.504
Malaysia	Age-standardized rate	2021	75.8841
Mauritania	Age-standardized rate	2021	75.4731
Liberia	Age-standardized rate	2021	74.6397
Nauru	Age-standardized rate	2021	74.5872
United Tanzania	Age-standardized rate	2021	73.4697
Uganda	Age-standardized rate	2021	72.6093
Ethiopia	Age-standardized rate	2021	71.6221
Rwanda	Age-standardized rate	2021	71.5112
Botswana	Age-standardized rate	2021	68.0431
Tokelau	Age-standardized rate	2021	67.3116
Niue	Age-standardized rate	2021	66.1851
South Africa	Age-standardized rate	2021	65.3363
Timor-Leste	Age-standardized rate	2021	64.819
Mali	Age-standardized rate	2021	64.8068
Guatemala	Age-standardized rate	2021	63.7167
Haiti	Age-standardized rate	2021	63.335
Lao People's Democratic Republic	Age-standardized rate	2021	62.7091
the Marshall Islands	Age-standardized rate	2021	62.6172
Cabo Verde	Age-standardized rate	2021	61.6384
Senegal	Age-standardized rate	2021	61.454
Plurinational State of Bolivia	Age-standardized rate	2021	60.2045
Peru	Age-standardized rate	2021	60.1342
Seychelles	Age-standardized rate	2021	58.1675
Micronesia	Age-standardized rate	2021	57.7448
Papua New Guinea	Age-standardized rate	2021	57.2561
Tuvalu	Age-standardized rate	2021	53.8049
Argentine	Age-standardized rate	2021	52.3164
Afghanistan	Age-standardized rate	2021	49.8369
Vanuatu	Age-standardized rate	2021	48.7587
Tonga	Age-standardized rate	2021	48.69
Samoa	Age-standardized rate	2021	48.5595
Palau	Age-standardized rate	2021	46.4113
the Union of Myanmar	Age-standardized rate	2021	43.9674
India	Age-standardized rate	2021	41.2409
Grenada	Age-standardized rate	2021	41.1489
Cook Islands	Age-standardized rate	2021	40.1234
Kiribati	Age-standardized rate	2021	40.0552
Singapore	Age-standardized rate	2021	38.3372
Egypt	Age-standardized rate	2021	38.292
Guyana	Age-standardized rate	2021	36.4703
Thailand	Age-standardized rate	2021	35.5403
American Samoa	Age-standardized rate	2021	34.9082
Tajikistan	Age-standardized rate	2021	34.84
Saint Kitts and Nevis	Age-standardized rate	2021	34.7609
Cuba	Age-standardized rate	2021	33.1533
Brazil	Age-standardized rate	2021	33.0377
Belize	Age-standardized rate	2021	32.7628
Nepal	Age-standardized rate	2021	31.9333
Saint Vincent and the Grenadines	Age-standardized rate	2021	31.5796
Ecuador	Age-standardized rate	2021	31.1458
United Arab Emirates	Age-standardized rate	2021	30.1795
Yemen	Age-standardized rate	2021	29.8087
Pakistan	Age-standardized rate	2021	29.7228
Fiji	Age-standardized rate	2021	29.4717
Antigua and Barbuda	Age-standardized rate	2021	29.4256
Honduras	Age-standardized rate	2021	28.7553
Dominica	Age-standardized rate	2021	28.7255
Lebanese Republic	Age-standardized rate	2021	27.8354
Brunei Darussalam	Age-standardized rate	2021	27.7966
Bangladesh	Age-standardized rate	2021	26.829
Taiwan (Province of China)	Age-standardized rate	2021	26.2927
Saudi Arabia	Age-standardized rate	2021	25.6893
Northern Mariana Islands	Age-standardized rate	2021	25.4806
Barbados	Age-standardized rate	2021	25.3064
Bhutan	Age-standardized rate	2021	24.6797
State of Kuwait	Age-standardized rate	2021	24.6303
Turkmenistan	Age-standardized rate	2021	24.5733
Azerbaijan	Age-standardized rate	2021	24.5543
El Salvador	Age-standardized rate	2021	24.5363
Saint Lucia	Age-standardized rate	2021	24.2205
Bahamas	Age-standardized rate	2021	24.0573
Indonesia	Age-standardized rate	2021	23.5384
Sultanate of Oman	Age-standardized rate	2021	23.5359
Democratic People's Republic of Korea	Age-standardized rate	2021	23.2921
Sudan	Age-standardized rate	2021	23.2538
United Mexican States	Age-standardized rate	2021	22.8881
Socialist Viet Nam	Age-standardized rate	2021	22.8628
Mauritius	Age-standardized rate	2021	22.8115
Georgia	Age-standardized rate	2021	22.7816
Paraguay	Age-standardized rate	2021	22.7018
Armenia	Age-standardized rate	2021	22.3326
Suriname	Age-standardized rate	2021	22.1455
Uruguay	Age-standardized rate	2021	21.3201
Palestine	Age-standardized rate	2021	21.1195
Romania	Age-standardized rate	2021	20.7556
Venezuela (Bolivarian Republic of)	Age-standardized rate	2021	20.6878
Uzbekistan	Age-standardized rate	2021	20.5968
Poland	Age-standardized rate	2021	20.1978
Syrian Arab Republic	Age-standardized rate	2021	20.1323
Morocco	Age-standardized rate	2021	19.9457
Kazakhstan	Age-standardized rate	2021	19.7724
United Great Britain and Northern Ireland	Age-standardized rate	2021	19.0272
Algeria	Age-standardized rate	2021	18.8371
Portuguese Republic	Age-standardized rate	2021	18.4464
Bahrain	Age-standardized rate	2021	18.3482
State of Libya	Age-standardized rate	2021	18.2278
Turkey	Age-standardized rate	2021	18.2014
Slovak Republic	Age-standardized rate	2021	16.8735
Dominican Republic	Age-standardized rate	2021	16.6146
Greece	Age-standardized rate	2021	16.4603
Czechia	Age-standardized rate	2021	16
Republic of Korea	Age-standardized rate	2021	15.8839
Maldives	Age-standardized rate	2021	15.5635
Belgium	Age-standardized rate	2021	15.4195
Chile	Age-standardized rate	2021	15.3851
Moldova	Age-standardized rate	2021	15.1814
Principality of Monaco	Age-standardized rate	2021	15.1634
Tunisia	Age-standardized rate	2021	14.9933
Trinidad and Tobago	Age-standardized rate	2021	14.9041
Sri Lanka	Age-standardized rate	2021	14.8711
Greenland	Age-standardized rate	2021	14.7655
Denmark	Age-standardized rate	2021	14.6929
Mongolia	Age-standardized rate	2021	14.4339
China	Age-standardized rate	2021	14.0313
Japan	Age-standardized rate	2021	13.8889
Panama	Age-standardized rate	2021	13.5989
Colombia	Age-standardized rate	2021	13.5436
Malta	Age-standardized rate	2021	13.5198
Bulgaria	Age-standardized rate	2021	13.5035
Ireland	Age-standardized rate	2021	13.409
Norway	Age-standardized rate	2021	13.3977
Iceland	Age-standardized rate	2021	13.14
Jordan	Age-standardized rate	2021	13.0551
Netherlands	Age-standardized rate	2021	13.0451
Iran (Islamic Republic of)	Age-standardized rate	2021	13.0228
Albania	Age-standardized rate	2021	12.7776
Nicaragua	Age-standardized rate	2021	12.4906
Costa Rica	Age-standardized rate	2021	12.3653
State of Qatar	Age-standardized rate	2021	12.1933
Jamaica	Age-standardized rate	2021	11.785
Bermuda	Age-standardized rate	2021	11.7283
Iraq	Age-standardized rate	2021	11.7228
Kyrgyz Republic	Age-standardized rate	2021	11.4161
Guam	Age-standardized rate	2021	11.3237
Russian Federation	Age-standardized rate	2021	10.8754
Puerto Rico	Age-standardized rate	2021	10.7281
United States Virgin Islands	Age-standardized rate	2021	9.56624
State of Israel	Age-standardized rate	2021	9.24595
Ukraine	Age-standardized rate	2021	9.12141
Slovenia	Age-standardized rate	2021	9.09936
Croatia	Age-standardized rate	2021	9.02077
United States of America	Age-standardized rate	2021	8.85273
Cyprus	Age-standardized rate	2021	8.71578
France	Age-standardized rate	2021	8.50535
Lithuania	Age-standardized rate	2021	8.47567
Canada	Age-standardized rate	2021	8.40386
New Zealand	Age-standardized rate	2021	8.36304
Latvia	Age-standardized rate	2021	8.23381
Spain	Age-standardized rate	2021	8.22443
Germany	Age-standardized rate	2021	7.788
Luxembourg	Age-standardized rate	2021	7.47062
Sweden	Age-standardized rate	2021	7.2401
Montenegro	Age-standardized rate	2021	7.1846
Estonia	Age-standardized rate	2021	7.12625
Serbia	Age-standardized rate	2021	7.09942
Belarus	Age-standardized rate	2021	6.75545
Australia	Age-standardized rate	2021	6.42182
Swiss Confederation	Age-standardized rate	2021	6.30334
Bosnia and Herzegovina	Age-standardized rate	2021	6.17971
Hungary	Age-standardized rate	2021	6.07402
Italy	Age-standardized rate	2021	5.62898
North Macedonia	Age-standardized rate	2021	5.62498
Andorra	Age-standardized rate	2021	5.44843
Austria	Age-standardized rate	2021	5.01277
Finland	Age-standardized rate	2021	4.1756
San Marino	Age-standardized rate	2021	3.4232
