# Supplementary material for: Trends in the Mortality, Deaths, and Aetiologies of Lower Respiratory Infections Among 204 Countries from 1991 to 2021: An Updated Systematic Study
Source: Viruses. 2025 Jun 25;17(7):892. doi: 10.3390/v17070892 (PMC12299902; doi:10.3390/v17070892)
Supplement: Supplementary file 1 [file viruses-17-00892-s001.zip › table S3 1991-2021 LRI deaths change .xlsx]

## Sheet: 1991-2021 LRI deaths change
location	cause	deaths change
Afghanistan	Lower respiratory infections	-0.420199
Albania	Lower respiratory infections	-0.741044
Algeria	Lower respiratory infections	-0.219521
American Samoa	Lower respiratory infections	0.0123829
Andorra	Lower respiratory infections	0.738325
Angola	Lower respiratory infections	-0.302552
Antigua and Barbuda	Lower respiratory infections	0.0316867
Argentina	Lower respiratory infections	2.62874
Armenia	Lower respiratory infections	-0.18826
Australia	Lower respiratory infections	0.981815
Austria	Lower respiratory infections	-0.0646797
Azerbaijan	Lower respiratory infections	-0.775841
Bahrain	Lower respiratory infections	0.274338
Bangladesh	Lower respiratory infections	-0.723115
Barbados	Lower respiratory infections	0.451607
Belarus	Lower respiratory infections	0.0331793
Belgium	Lower respiratory infections	0.439725
Belize	Lower respiratory infections	0.359235
Benin	Lower respiratory infections	-0.160909
Bermuda	Lower respiratory infections	0.466247
Bhutan	Lower respiratory infections	-0.687126
Bolivia	Lower respiratory infections	-0.475854
Bosnia and Herzegovina	Lower respiratory infections	-0.202767
Botswana	Lower respiratory infections	0.0321874
Brazil	Lower respiratory infections	0.502983
Brunei	Lower respiratory infections	0.260815
Bulgaria	Lower respiratory infections	-0.549535
Burkina Faso	Lower respiratory infections	-0.128893
Burundi	Lower respiratory infections	-0.359288
Cambodia	Lower respiratory infections	-0.577988
Cameroon	Lower respiratory infections	0.154618
Canada	Lower respiratory infections	0.0266458
Cape Verde	Lower respiratory infections	0.390952
Central African Republic	Lower respiratory infections	-0.184328
Chad	Lower respiratory infections	0.559964
Chile	Lower respiratory infections	-0.314119
China	Lower respiratory infections	-0.55637
Colombia	Lower respiratory infections	-0.040074
Comoros	Lower respiratory infections	-0.397833
Congo	Lower respiratory infections	-0.0420658
Cook Islands	Lower respiratory infections	-0.0773621
Costa Rica	Lower respiratory infections	0.467843
Cote d'Ivoire	Lower respiratory infections	-0.106319
Croatia	Lower respiratory infections	-0.11792
Cuba	Lower respiratory infections	0.971231
Cyprus	Lower respiratory infections	-0.06751
Czech Republic	Lower respiratory infections	0.534537
Democratic Republic of the Congo	Lower respiratory infections	-0.230006
Denmark	Lower respiratory infections	0.12677
Djibouti	Lower respiratory infections	0.323877
Dominica	Lower respiratory infections	-0.172778
Dominican Republic	Lower respiratory infections	-0.123371
Ecuador	Lower respiratory infections	-0.0136413
Egypt	Lower respiratory infections	-0.565946
El Salvador	Lower respiratory infections	-0.223246
Equatorial Guinea	Lower respiratory infections	-0.415129
Eritrea	Lower respiratory infections	-0.163973
Estonia	Lower respiratory infections	0.0387932
Ethiopia	Lower respiratory infections	-0.60625
Federated States of Micronesia	Lower respiratory infections	-0.463827
Fiji	Lower respiratory infections	-0.135999
Finland	Lower respiratory infections	-0.718117
France	Lower respiratory infections	-0.0238065
Gabon	Lower respiratory infections	-0.16432
Georgia	Lower respiratory infections	-0.303172
Germany	Lower respiratory infections	0.178283
Ghana	Lower respiratory infections	0.124937
Greece	Lower respiratory infections	1.88002
Greenland	Lower respiratory infections	-0.393893
Grenada	Lower respiratory infections	-0.23307
Guam	Lower respiratory infections	-0.0374175
Guatemala	Lower respiratory infections	-0.372566
Guinea	Lower respiratory infections	-0.335133
Guinea-Bissau	Lower respiratory infections	-0.407129
Guyana	Lower respiratory infections	-0.194573
Haiti	Lower respiratory infections	-0.350899
Honduras	Lower respiratory infections	-0.158865
Hungary	Lower respiratory infections	0.0430335
Iceland	Lower respiratory infections	0.0205485
India	Lower respiratory infections	-0.260826
Indonesia	Lower respiratory infections	-0.408139
Iran	Lower respiratory infections	-0.301659
Iraq	Lower respiratory infections	-0.501565
Ireland	Lower respiratory infections	-0.379062
Israel	Lower respiratory infections	0.9964
Italy	Lower respiratory infections	0.610195
Jamaica	Lower respiratory infections	0.0332815
Japan	Lower respiratory infections	0.240497
Jordan	Lower respiratory infections	-0.0212622
Kazakhstan	Lower respiratory infections	-0.467726
Kenya	Lower respiratory infections	-0.0846044
Kiribati	Lower respiratory infections	-0.245645
Kuwait	Lower respiratory infections	3.23896
Kyrgyzstan	Lower respiratory infections	-0.795413
Laos	Lower respiratory infections	-0.681531
Latvia	Lower respiratory infections	-0.0507403
Lebanon	Lower respiratory infections	1.32415
Lesotho	Lower respiratory infections	0.135136
Liberia	Lower respiratory infections	-0.586109
Libya	Lower respiratory infections	0.213161
Lithuania	Lower respiratory infections	0.61439
Luxembourg	Lower respiratory infections	0.151291
Macedonia	Lower respiratory infections	-0.488953
Madagascar	Lower respiratory infections	-0.222293
Malawi	Lower respiratory infections	-0.514051
Malaysia	Lower respiratory infections	2.14522
Maldives	Lower respiratory infections	-0.489525
Mali	Lower respiratory infections	0.0484823
Malta	Lower respiratory infections	0.828713
Marshall Islands	Lower respiratory infections	-0.107984
Mauritania	Lower respiratory infections	-0.174082
Mauritius	Lower respiratory infections	0.192805
Mexico	Lower respiratory infections	-0.115735
Moldova	Lower respiratory infections	-0.275128
Monaco	Lower respiratory infections	0.191795
Mongolia	Lower respiratory infections	-0.854622
Montenegro	Lower respiratory infections	0.110898
Morocco	Lower respiratory infections	-0.531956
Mozambique	Lower respiratory infections	-0.299036
Myanmar	Lower respiratory infections	-0.625737
Namibia	Lower respiratory infections	0.108589
Nauru	Lower respiratory infections	-0.212747
Nepal	Lower respiratory infections	-0.752543
Netherlands	Lower respiratory infections	0.328858
New Zealand	Lower respiratory infections	-0.152259
Nicaragua	Lower respiratory infections	-0.634745
Niger	Lower respiratory infections	-0.363038
Nigeria	Lower respiratory infections	-0.174963
Niue	Lower respiratory infections	-0.242955
North Korea	Lower respiratory infections	-0.14173
Northern Mariana Islands	Lower respiratory infections	0.244575
Norway	Lower respiratory infections	-0.386916
Oman	Lower respiratory infections	-0.254854
Pakistan	Lower respiratory infections	-0.292187
Palau	Lower respiratory infections	0.043245
Palestine	Lower respiratory infections	-0.25549
Panama	Lower respiratory infections	0.384569
Papua New Guinea	Lower respiratory infections	0.219747
Paraguay	Lower respiratory infections	0.360121
Peru	Lower respiratory infections	0.0809377
Philippines	Lower respiratory infections	0.312138
Poland	Lower respiratory infections	1.58824
Portugal	Lower respiratory infections	0.918739
Puerto Rico	Lower respiratory infections	-0.233265
Qatar	Lower respiratory infections	0.905045
Romania	Lower respiratory infections	-0.0786502
Russian Federation	Lower respiratory infections	0.329932
Rwanda	Lower respiratory infections	-0.655176
Saint Kitts and Nevis	Lower respiratory infections	-0.056959
Saint Lucia	Lower respiratory infections	0.452255
Saint Vincent and the Grenadines	Lower respiratory infections	0.377728
Samoa	Lower respiratory infections	-0.0704799
San Marino	Lower respiratory infections	-0.143434
Sao Tome and Principe	Lower respiratory infections	-0.359918
Saudi Arabia	Lower respiratory infections	-0.0396553
Senegal	Lower respiratory infections	-0.352933
Serbia	Lower respiratory infections	0.00967515
Seychelles	Lower respiratory infections	0.125263
Sierra Leone	Lower respiratory infections	-0.482329
Singapore	Lower respiratory infections	1.24492
Slovakia	Lower respiratory infections	-0.385332
Slovenia	Lower respiratory infections	-0.0543946
Solomon Islands	Lower respiratory infections	0.15991
Somalia	Lower respiratory infections	0.126743
South Africa	Lower respiratory infections	0.0304682
South Korea	Lower respiratory infections	1.65044
South Sudan	Lower respiratory infections	-0.16704
Spain	Lower respiratory infections	0.383669
Sri Lanka	Lower respiratory infections	0.0162841
Sudan	Lower respiratory infections	-0.716647
Suriname	Lower respiratory infections	0.122101
Swaziland	Lower respiratory infections	-0.0492189
Sweden	Lower respiratory infections	-0.488309
Switzerland	Lower respiratory infections	-0.324446
Syria	Lower respiratory infections	-0.417267
Taiwan (Province of China)	Lower respiratory infections	1.88728
Tajikistan	Lower respiratory infections	-0.529188
Tanzania	Lower respiratory infections	-0.452211
Thailand	Lower respiratory infections	2.67155
The Bahamas	Lower respiratory infections	0.259401
The Gambia	Lower respiratory infections	0.0322647
Timor-Leste	Lower respiratory infections	-0.550985
Togo	Lower respiratory infections	0.0596889
Tokelau	Lower respiratory infections	-0.0345207
Tonga	Lower respiratory infections	0.0297376
Trinidad and Tobago	Lower respiratory infections	-0.141889
Tunisia	Lower respiratory infections	-0.272032
Turkey	Lower respiratory infections	-0.337054
Turkmenistan	Lower respiratory infections	-0.704974
Tuvalu	Lower respiratory infections	-0.536223
Uganda	Lower respiratory infections	-0.170389
Ukraine	Lower respiratory infections	0.124587
United Arab Emirates	Lower respiratory infections	0.525288
United Kingdom	Lower respiratory infections	-0.097584
United States	Lower respiratory infections	-0.233035
Uruguay	Lower respiratory infections	0.56522
Uzbekistan	Lower respiratory infections	-0.622663
Vanuatu	Lower respiratory infections	0.153967
Venezuela	Lower respiratory infections	0.448342
Vietnam	Lower respiratory infections	-0.302357
Virgin Islands, U.S.	Lower respiratory infections	-0.0449133
Yemen	Lower respiratory infections	-0.559634
Zambia	Lower respiratory infections	-0.438753
Zimbabwe	Lower respiratory infections	0.44317
