# Supplementary material for: Trends in the Mortality, Deaths, and Aetiologies of Lower Respiratory Infections Among 204 Countries from 1991 to 2021: An Updated Systematic Study
Source: Viruses. 2025 Jun 25;17(7):892. doi: 10.3390/v17070892 (PMC12299902; doi:10.3390/v17070892)
Supplement: Supplementary file 1 [file viruses-17-00892-s001.zip › Table S4 The estimated annual percentage changes among 204 countries and territories.xlsx]

## Sheet: EAPCs
location	EAPC	EAPC_CI
Argentina	3.2	(2.71%, 3.68%)
Kuwait	1.88	(1.31%, 2.45%)
Malaysia	1.81	(1.38%, 2.24%)
Thailand	1.77	(1.38%, 2.16%)
Poland	1.43	(1.05%, 1.82%)
Lesotho	1.38	(0.79%, 1.97%)
Greece	1.14	(0.79%, 1.49%)
Philippines	1.07	(0.69%, 1.44%)
United Arab Emirates	1.07	(0.24%, 1.9%)
Zimbabwe	0.89	(0.26%, 1.53%)
Lebanon	0.62	(0.06%, 1.19%)
Libya	0.38	(0.1%, 0.66%)
Lithuania	0.36	(-0.38%, 1.09%)
Taiwan (Province of China)	0.05	(-0.24%, 0.34%)
Barbados	-0.07	(-0.68%, 0.54%)
Uruguay	-0.08	(-0.44%, 0.28%)
Paraguay	-0.13	(-0.45%, 0.18%)
Eswatini	-0.17	(-0.88%, 0.54%)
Syria	-0.2	(-0.6%, 0.19%)
Monaco	-0.2	(-0.46%, 0.06%)
Seychelles	-0.24	(-0.54%, 0.06%)
Israel	-0.33	(-0.86%, 0.19%)
Cabo Verde	-0.39	(-0.78%, 0%)
Ukraine	-0.44	(-0.93%, 0.05%)
Montenegro	-0.44	(-0.72%, -0.16%)
Kenya	-0.45	(-0.67%, -0.23%)
Republic of Korea	-0.48	(-0.92%, -0.03%)
Brunei	-0.51	(-1.01%, -0.02%)
South Africa	-0.51	(-1.16%, 0.14%)
Venezuela	-0.53	(-1.09%, 0.04%)
Czechia	-0.54	(-0.94%, -0.15%)
Palau	-0.56	(-0.72%, -0.39%)
Niue	-0.56	(-0.88%, -0.25%)
Tonga	-0.57	(-0.7%, -0.44%)
Saint Vincent and the Grenadines	-0.59	(-0.87%, -0.3%)
Brazil	-0.61	(-1.06%, -0.16%)
Oman	-0.62	(-1.14%, -0.1%)
Dominica	-0.62	(-0.79%, -0.44%)
Antigua and Barbuda	-0.62	(-0.88%, -0.35%)
Cuba	-0.64	(-1.03%, -0.24%)
Marshall Islands	-0.7	(-0.87%, -0.53%)
Germany	-0.7	(-0.94%, -0.45%)
Nauru	-0.73	(-1.12%, -0.34%)
Denmark	-0.73	(-1.16%, -0.3%)
Honduras	-0.74	(-0.97%, -0.51%)
Samoa	-0.79	(-0.94%, -0.64%)
Grenada	-0.79	(-1.28%, -0.29%)
Mozambique	-0.8	(-1.01%, -0.58%)
Ghana	-0.83	(-1.08%, -0.59%)
American Samoa	-0.84	(-0.96%, -0.72%)
Chad	-0.87	(-1.09%, -0.65%)
Russian Federation	-0.9	(-1.93%, 0.13%)
Portugal	-0.92	(-1.34%, -0.49%)
Belgium	-0.92	(-1.35%, -0.5%)
South Sudan	-0.94	(-1.22%, -0.66%)
Vanuatu	-0.96	(-1.12%, -0.8%)
Togo	-0.96	(-1.13%, -0.8%)
Panama	-0.99	(-1.46%, -0.52%)
Gambia	-1.01	(-1.15%, -0.87%)
Italy	-1.06	(-1.7%, -0.42%)
Australia	-1.08	(-1.67%, -0.49%)
Tokelau	-1.09	(-1.6%, -0.59%)
Namibia	-1.09	(-1.48%, -0.71%)
Bahamas	-1.15	(-1.41%, -0.9%)
Sao Tome and Principe	-1.17	(-1.28%, -1.07%)
Somalia	-1.18	(-1.33%, -1.02%)
Central African Republic	-1.18	(-1.27%, -1.09%)
Kiribati	-1.19	(-1.24%, -1.14%)
Guyana	-1.2	(-1.65%, -0.76%)
Dominican Republic	-1.2	(-1.53%, -0.88%)
Eritrea	-1.21	(-1.3%, -1.11%)
Armenia	-1.28	(-1.98%, -0.59%)
Suriname	-1.29	(-1.55%, -1.03%)
Papua New Guinea	-1.29	(-1.49%, -1.09%)
Democratic Republic of the Congo	-1.29	(-1.36%, -1.23%)
Northern Mariana Islands	-1.3	(-1.56%, -1.05%)
Solomon Islands	-1.35	(-1.42%, -1.28%)
Federated States of Micronesia	-1.36	(-1.48%, -1.24%)
Belize	-1.36	(-1.93%, -0.79%)
Guinea	-1.37	(-1.52%, -1.21%)
Pakistan	-1.4	(-1.66%, -1.14%)
Cameroon	-1.41	(-1.65%, -1.16%)
Gabon	-1.42	(-1.54%, -1.3%)
Hungary	-1.44	(-2.1%, -0.77%)
Djibouti	-1.45	(-1.66%, -1.25%)
Algeria	-1.47	(-1.65%, -1.29%)
Fiji	-1.49	(-1.78%, -1.2%)
Latvia	-1.5	(-2.15%, -0.84%)
Palestine	-1.51	(-1.74%, -1.29%)
VietNam	-1.52	(-1.72%, -1.33%)
Guinea-Bissau	-1.53	(-1.67%, -1.4%)
Madagascar	-1.54	(-1.66%, -1.42%)
Moldova	-1.56	(-2.04%, -1.07%)
Côte d'Ivoire	-1.56	(-1.78%, -1.34%)
Saudi Arabia	-1.57	(-1.77%, -1.38%)
India	-1.57	(-1.76%, -1.38%)
Saint Kitts and Nevis	-1.58	(-1.93%, -1.24%)
Jamaica	-1.58	(-2.04%, -1.12%)
Spain	-1.61	(-1.86%, -1.35%)
Democratic People's Republic of Korea	-1.62	(-1.84%, -1.39%)
Uganda	-1.63	(-1.87%, -1.39%)
Mali	-1.71	(-1.91%, -1.5%)
Burkina Faso	-1.72	(-1.88%, -1.56%)
Ecuador	-1.73	(-2.1%, -1.35%)
Indonesia	-1.75	(-1.85%, -1.65%)
Haiti	-1.76	(-1.91%, -1.6%)
Egypt	-1.76	(-2.05%, -1.48%)
Botswana	-1.78	(-2.13%, -1.43%)
Bahrain	-1.79	(-2.3%, -1.29%)
Andorra	-1.79	(-2.14%, -1.43%)
Mauritania	-1.8	(-1.86%, -1.75%)
Costa Rica	-1.82	(-2.54%, -1.09%)
Congo	-1.82	(-1.96%, -1.69%)
El Salvador	-1.84	(-2.08%, -1.6%)
Singapore	-1.86	(-2.17%, -1.54%)
Timor-Leste	-1.88	(-2.2%, -1.55%)
Senegal	-1.9	(-2.03%, -1.77%)
Nigeria	-1.91	(-2.08%, -1.74%)
Benin	-1.92	(-2.05%, -1.8%)
Mauritius	-1.94	(-2.54%, -1.33%)
Belarus	-1.94	(-2.49%, -1.39%)
Peru	-1.95	(-2.2%, -1.7%)
Serbia	-2.01	(-2.34%, -1.67%)
Georgia	-2.06	(-3.65%, -0.47%)
Colombia	-2.08	(-2.45%, -1.7%)
Comoros	-2.1	(-2.22%, -1.98%)
Malta	-2.11	(-2.56%, -1.65%)
Sierra Leone	-2.12	(-2.28%, -1.97%)
Bosnia and Herzegovina	-2.12	(-2.53%, -1.71%)
Tuvalu	-2.16	(-2.34%, -1.99%)
Malawi	-2.16	(-2.34%, -1.98%)
Mexico	-2.16	(-2.86%, -1.47%)
United States Virgin Islands	-2.17	(-2.49%, -1.84%)
Iran	-2.2	(-2.35%, -2.05%)
Austria	-2.2	(-2.86%, -1.53%)
Luxembourg	-2.23	(-2.65%, -1.82%)
Guam	-2.23	(-2.69%, -1.76%)
Tunisia	-2.26	(-2.4%, -2.12%)
Morocco	-2.3	(-2.44%, -2.16%)
Qatar	-2.32	(-3.07%, -1.56%)
Cambodia	-2.32	(-2.49%, -2.14%)
Turkey	-2.33	(-3.17%, -1.49%)
Netherlands	-2.33	(-3.02%, -1.64%)
Angola	-2.33	(-2.42%, -2.25%)
Estonia	-2.37	(-3%, -1.75%)
Burundi	-2.39	(-2.52%, -2.25%)
Slovakia	-2.4	(-2.63%, -2.18%)
Bermuda	-2.45	(-2.7%, -2.19%)
Sri Lanka	-2.48	(-2.76%, -2.2%)
Zambia	-2.5	(-2.73%, -2.28%)
Romania	-2.54	(-3.08%, -2.01%)
Bolivia	-2.55	(-2.76%, -2.33%)
Kazakhstan	-2.55	(-3.01%, -2.08%)
United States of America	-2.56	(-2.81%, -2.3%)
Yemen	-2.56	(-2.69%, -2.43%)
Liberia	-2.57	(-2.87%, -2.26%)
Macedonia	-2.61	(-2.89%, -2.33%)
Cook Islands	-2.65	(-2.83%, -2.46%)
France	-2.66	(-2.97%, -2.35%)
Jordan	-2.69	(-2.9%, -2.48%)
Iraq	-2.7	(-2.8%, -2.59%)
Afghanistan	-2.7	(-2.97%, -2.43%)
Saint Lucia	-2.76	(-3.19%, -2.33%)
San Marino	-2.77	(-3.36%, -2.19%)
Nicaragua	-2.79	(-3.17%, -2.4%)
Iceland	-2.81	(-3.26%, -2.37%)
New Zealand	-2.82	(-4.24%, -1.4%)
Canada	-2.86	(-3.44%, -2.28%)
Greenland	-2.88	(-3.16%, -2.6%)
Equatorial Guinea	-2.89	(-3.26%, -2.52%)
Niger	-2.94	(-3.16%, -2.73%)
United Kingdom	-2.97	(-3.74%, -2.21%)
Slovenia	-3.03	(-3.59%, -2.47%)
Japan	-3.04	(-3.38%, -2.7%)
Norway	-3.05	(-3.56%, -2.55%)
Tanzania	-3.06	(-3.22%, -2.91%)
Laos	-3.16	(-3.28%, -3.04%)
Bhutan	-3.17	(-3.31%, -3.04%)
Trinidad and Tobago	-3.33	(-3.58%, -3.09%)
Maldives	-3.4	(-3.58%, -3.23%)
Switzerland	-3.41	(-3.87%, -2.94%)
Uzbekistan	-3.43	(-3.93%, -2.94%)
Tajikistan	-3.45	(-3.67%, -3.24%)
Sudan	-3.66	(-3.75%, -3.57%)
Myanmar	-3.66	(-3.89%, -3.43%)
Sweden	-3.67	(-4.19%, -3.14%)
Croatia	-3.67	(-4.67%, -2.66%)
Bulgaria	-3.72	(-4.15%, -3.29%)
Nepal	-3.92	(-4%, -3.83%)
Cyprus	-3.94	(-4.31%, -3.56%)
Puerto Rico	-4	(-4.22%, -3.77%)
Guatemala	-4.04	(-4.32%, -3.75%)
Ethiopia	-4.09	(-4.28%, -3.89%)
Turkmenistan	-4.16	(-4.54%, -3.78%)
Bangladesh	-4.21	(-4.54%, -3.87%)
Azerbaijan	-4.37	(-4.64%, -4.11%)
Rwanda	-4.38	(-4.73%, -4.03%)
Ireland	-4.51	(-5.07%, -3.94%)
Chile	-4.84	(-5.49%, -4.18%)
Albania	-4.89	(-5.47%, -4.32%)
China	-5.6	(-5.84%, -5.35%)
Kyrgyzstan	-6.14	(-6.48%, -5.8%)
Mongolia	-6.61	(-6.9%, -6.32%)
Finland	-9.08	(-10.34%, -7.81%)
