# Supplementary material for: Trends in the Mortality, Deaths, and Aetiologies of Lower Respiratory Infections Among 204 Countries from 1991 to 2021: An Updated Systematic Study
Source: Viruses. 2025 Jun 25;17(7):892. doi: 10.3390/v17070892 (PMC12299902; doi:10.3390/v17070892)
Supplement: Supplementary file 1 [file viruses-17-00892-s001.zip › Table S5 The number of LRI deaths among different age groups.xlsx]

## Sheet: Sheet1
Age-Group location	<5 years (deaths)			5-14 years (deaths)			15-49 years (deaths)			50-69 years (deaths)			70+ years (deaths)
	1991	2021	Percentage	1991	2021	Percentage	1991	2021	Percentage	1991	2021	Percentage	1991	2021	Percentage
			(%)			(%)			(%)			(%)			(%)
Global	1895978	501909	-73.53	88755	43764	-50.69	142724	160101	12.18	245136	366522	49.52	604209	1110706	83.83
Low SDI	591152	253931	-57.04	24571	20352	-17.17	30603	45575	48.92	54234	72864	34.35	64825	110036	69.74
Low-middle SDI	701889	180098	-74.34	30989	14161	-54.3	37775	47172	24.88	69179	114194	65.07	100640	238485	136.97
Middle SDI	487398	60450	-87.6	25981	7658	-70.52	46258	42662	-7.77	61003	105688	73.25	138216	326429	136.17
High-middle SDI	106683	6005	-94.37	5874	1212	-79.37	17447	17225	-1.27	29956	42340	41.34	81361	175043	115.14
High SDI	7728	998	-87.09	1290	354	-72.56	10504	7329	-30.23	30535	31104	1.86	218566	259662	18.8
