# Supplementary material for: Trends in the Mortality, Deaths, and Aetiologies of Lower Respiratory Infections Among 204 Countries from 1991 to 2021: An Updated Systematic Study
Source: Viruses. 2025 Jun 25;17(7):892. doi: 10.3390/v17070892 (PMC12299902; doi:10.3390/v17070892)
Supplement: Supplementary file 1 [file viruses-17-00892-s001.zip › Table S6 The number of LRI deaths for each aetiology.xlsx]

## Sheet: Sheet1
Aetiology	Global	Gender		SDI regions
		Male	Female	Low SDI	Low-middle SDI	Middle SDI	High-middle SDI	High SDI
Streptococcus pneumoniae	505268	271506	233762	128394	149827	129690	51642	45236
Staphylococcus aureus	423837	225579	198258	65296	92300	110572	60361	94893
Klebsiella pneumoniae	175783	94252	81531	44870	50427	42972	17677	19671
Other bacterial pathogen	140268	74406	65862	26577	38872	38948	16488	19257
Pseudomonas aeruginosa	123522	66628	56894	19818	26921	31922	18137	26598
Other viral aetiologies of LRI	120646	65487	55159	27875	30250	29197	14561	18645
Escherichia coli	100180	53553	46627	23513	27254	24259	10451	14613
Influenza	98199	51919	46280	34068	34454	19932	5570	4151
Acinetobacter baumannii	75651	40579	35072	23967	26886	17381	4560	2792
Legionella spp	68211	37369	30843	8365	13592	18489	10961	16736
Mycoplasma	58353	31917	26436	16400	16828	13662	5538	5873
Haemophilus influenzae	56766	30663	26103	15241	15062	13497	5701	7214
Group B streptococcus	54700	29843	24857	14272	15511	12617	5358	6891
Chlamydia spp	54018	29119	24899	17250	17511	11922	3751	3537
Fungus	45542	24871	20671	9039	12406	12455	5383	6217
Respiratory syncytial virus	31525	17093	14432	15265	11773	3564	626	291
Enterobacter spp	29569	15949	13620	5693	7244	7418	3711	5474
Polymicrobial	19803	10899	8904	6421	6676	4157	1248	1284
